# Supplementary material for: NGS Techniques Reveal a High Diversity of RNA Viral Pathogens and Papillomaviruses in Fresh Produce and Irrigation Water
Source: Foods. 2021 Aug 6;10(8):1820. doi: 10.3390/foods10081820 (PMC8394881; doi:10.3390/foods10081820)
Supplement: Supplementary file 1 [file foods-10-01820-s001.zip]

Archive with 1 entries (1 files):
- foods-1229021-Supplementary.pdf
